# Supplementary material for: In Skeletal Muscle Fibers, Protein Kinase Subunit CSNK2A1/CK2α Is Required for Proper Muscle Homeostasis and Structure and Function of Neuromuscular Junctions
Source: Cells. 2022 Dec 7;11(24):3962. doi: 10.3390/cells11243962 (PMC9776919; doi:10.3390/cells11243962)
Supplement: Supplementary file 1 [file cells-11-03962-s001.zip]

Archive with 1 entries (1 files):
- cells-2035619-supplementary.pdf
